# Supplementary material for: Leptin Levels and Bone Mineral Density: A Friend or a Foe for Bone Loss? A Systematic Review of the Association Between Leptin Levels and Low Bone Mineral Density
Source: Int J Mol Sci. 2025 Feb 27;26(5):2066. doi: 10.3390/ijms26052066 (PMC11901020; doi:10.3390/ijms26052066)
Supplement: Supplementary file 1 [file ijms-26-02066-s001.zip]

Archive with 1 entries (1 files):
- ijms-3465235 supplementary.pdf
